# Supplementary material for: The Interaction and Effect of a Small MitoBlock Library as Inhibitor of ALR Protein–Protein Interaction Pathway
Source: Int J Mol Sci. 2024 Jan 18;25(2):1174. doi: 10.3390/ijms25021174 (PMC10816046; doi:10.3390/ijms25021174)
Supplement: Supplementary file 1 [file ijms-25-01174-s001.zip]

Archive with 1 entries (1 files):
- ijms-2797853-supplementary.pdf
